# Supplementary material for: Silkworm model of biofilm formation: In vivo evaluation of antimicrobial tolerance of a cross-kingdom dual-species (Escherichia coli and Candida albicans) biofilm on catheter material
Source: PLoS One. 2023 Jul 14;18(7):e0288452. doi: 10.1371/journal.pone.0288452 (PMC10348565; doi:10.1371/journal.pone.0288452)
Supplement: S1 Dataset — (XLSX) [file pone.0288452.s002.xlsx]

## Sheet: Fig. 1
Fig. 1
2022,11,26	Eshima S
	27˚C, 18 h	N=7	E.coli RB-3
	injection	BF formation (A590)							Average
	1. 0 (Saline)	0.118	0.134	0.032	0.078	0.038	0.125	0.05	0.0821429
	2. 2 (x 106 /larva)	0.134	0.165	0.069	0.115	0.064	0.023	0.105	0.0964286
	3. 20 (x 106 /larva)	0.074	0.448	0.114	0.028	0.276	0.193	0.175	0.186857
	4. 200(x 106 /larva)	0.274	0.225	0.308	0.413	0.288	0.327	0.219	0.293429

## Sheet: Fig. 2
Fig. 2
2022,12,14	Matsumoto Y
	27˚C, 18 h	N=6	E.coli RB-3
	injection	E. coli RB-3 cells on PF (CFU/PF)						Average
	1. 0 (Saline)	0	0	0	0	0	0	0
	2. 2 (x 106 /larva)	2	2	33	53	16	1	17.8333
	3. 20 (x 106 /larva)	25	15	37	84	59	101	53.5
	4. 200 (x 106 /larva)	160	220	2140	360	720	880	746.667

## Sheet: Fig. 3B
Fig. 3 B
2023,2,3	Eshima S
	27˚C, 18 h		N=6
	1st injection	2nd injection	E. coli RB-3 cells on PF (CFU/PF)						Average
	1. E. coli RB-3 (2 x 108 /larva)	Saline	50	1980	410	1110	90	230	645
	2. E. coli RB-3 (2 x 108 /larva)	MEPM (3.1 µg/larva)	250	350	1610	130	530	710	596.667
	3. E. coli RB-3 (2 x 108 /larva)	MEPM (12.5 µg/larva)	210	980	140	780	380	140	438.333
	4. E. coli RB-3 (2 x 108 /larva)	MEPM (50.0 µg/larva)	2710	290	880	210	300	660	841.667

## Sheet: Fig. 3C
Fig. 3 C
2022,11,26	Eshima S
	27˚C, 18 h		N=6
	1st injection	2nd injection	E. coli RB-3 cells on PF (CFU/PF)						Average
	1. E. coli RB-3 (2 x 108 /larva)	Saline	1740	80	220	680	360	1000	680
	2. E. coli RB-3 (2 x 108 /larva)	MEPM (62.5 µg/larva)	180	60	100	120	180	60	116.667
	3. E. coliRB-3 (2 x 108 /larva)	MEPM (250 µg/larva)	56	4	18	12	42	26	26.3333
	4. E. coli RB-3 (2 x 108 /larva)	MEPM (1000 µg/larva)	38	24	4	24	20	8	19.6667

## Sheet: Fig. 4C
Fig. 4 C
2022,12,17	Eshima S
	27˚C, 18 h	N=7
	injection	BF formation (A590)							Average
	1. 0 (Saline)	0.112	0.089	0.216	0.196	0.144	0.162	0.077	0.142286
	2. E. coli RB-3 (2 x 108 /larva)	0.261	0.308	0.35	0.249	0.194	0.193	0.297	0.264571
	3. C. albicans SC5314 (106 /larva)	0.369	0.532	0.429	0.204	1.178	0.906	0.308	0.560857
	4. E. coli RB-3 (2 x 108 /larva) and C. albicans SC5314 (106 /larva)	0.344	0.688	0.511	0.645	0.701	1.344	0.598	0.690143

## Sheet: Fig. 5A
Fig. 5 A
2022,12,23	Eshima S
	27˚C, 18 h	N=7
	injection	E. coli RB-3 cells on PF (CFU/PF)							Average
	1. E. coli RB-3 (2 x 108 /larva)	1300	820	240	720	300	760	440	654.286
	2. E. coli RB-3 (2 x 108 /larva) and C. albicans SC5314 (106 /larva)	1800	1620	2520	520	1300	2000	1120	1554.29

## Sheet: Fig. 5B
Fig. 5 B
2022,12,23	Eshima S
	27˚C, 18 h	N=7
	injection	C. albicans SC5314 cells on PF (CFU/PF)							Average
	1. E. coli RB-3 (2 x 108 /larva)	500	120	280	920	160	300	600	411.429
	2. E. coli RB-3 (2 x 108 /larva) and C. albicans SC5314 (106 /larva)	460	240	220	2660	1240	1420	1100	1048.57

## Sheet: Fig. 6B
Fig. 6 B
2022,12,30	Matsumoto Y
	27˚C, 18 h		N=9
	1st injection	2nd injection	E. coli RB-3 cells on PF (CFU/PF)									Average
	1. E. coli RB-3 (2 x 108 /larva)	Saline	960	2800	520	3000	2840	860	2340	1380	1840	1837.78
	2. E. coli RB-3 (2 x 108 /larva) and C. albicans SC5314 (106 /larva)	Saline	820	2720	2360	560	2560	1620	700	2040	1180	1617.78
	3. E. coli RB-3 (2 x 108 /larva)	MEPM (250 µg/larva)	80	28	14	16	76	38	34	12	10	34.2222
	4. E. coli RB-3 (2 x 108 /larva) and C. albicans SC5314 (106 /larva)	MEPM (250 µg/larva)	420	1800	580	2360	1360	1780	940	1200	1500	1326.67

## Sheet: Fig. 6C
Fig. 6 C
2022,12,30	Matsumoto Y
	27˚C, 18 h		N=9
	1st injection	2nd injection	E. coli RB-3 cells on PF (CFU/PF)									Average
	1. E. coli RB-3 (2 x 108 /larva)	MEPM (250 µg/larva)	50	140	138	116	24	132	16	24	142	86.8889
	2. E. coli RB-3 (2 x 108 /larva) and C. albicans SC5314 (104 /larva)	MEPM (250 µg/larva)	170	212	82	6	32	92	58	24	102	86.4444
	3. E. coli RB-3 (2 x 108 /larva) and C. albicans SC5314 (105 /larva)	MEPM (250 µg/larva)	48	50	74	32	160	82	20	16	50	59.1111
	4. E. coli RB-3 (2 x 108 /larva) and C. albicans SC5314 (106/larva)	MEPM (250 µg/larva)	320	80	420	240	800	420	320	760	620	442.222

## Sheet: Fig. 7B
Fig. 7 B
2023,2,16	Matsumoto Y
	27˚C, 18 h		N=6
	1st injection	2nd injection	E. coli RB-3 cells on PF (CFU/PF)						Average
	1. E. coli RB-3 (2 x 108 /larva) and C. albicans SC5314 (106/larva)	MEPM (250 µg/larva)	130	1630	90	210	150	3730	990
	2. E. coli RB-3 (2 x 108 /larva) and C. albicans SC5314 (106/larva)	MEPM (250 µg/larva) and MCFG (10 µg/larva)	380	2610	2040	3190	170	510	1483.33

[truncated: 1 more sheets: Fig. 7C]
